# Supplementary material for: A Survey of Bioinformatics Database and Software Usage through Mining the Literature
Source: PLoS One. 2016 Jun 22;11(6):e0157989. doi: 10.1371/journal.pone.0157989 (PMC4917176; doi:10.1371/journal.pone.0157989)
Supplement: S1 Table — The numbers provide the relative percentage of each corpus to contain a mention of that resource. For example, 1.72% of Full PMC introduction sections contain a mention of R. Note that ECG features twice within the medicine tables, as it was in there once in its expanded and once in its acronym form (which has been manually corrected for readability in the final table)—our automated variant aggregation failed to combine these into a single final entry on this particular occasion. (XLSX) [file pone.0157989.s001.xlsx]

## Sheet: Table S1
	Full PMC		Bioinformatics		Biology		Medicine
Introduction	R	1.72	GO	5.73	R	2.9	R	0.9
	GenBank	0.49	R	4.92	GO	1.44	SPSS	0.6
	PubMed	0.47	BLAST	4.15	GenBank	1.3	PubMed	0.54
	GO	0.47	KEGG	3.34	BLAST	1.13	Effective	0.48
	PDB	0.42	GenBank	3.3	PDB	0.83	ECG	0.46
	Effective	0.41	PDB	2.57	KEGG	0.78	Healthcare	0.37
	BLAST	0.4	UniProt	2.03	OMIM	0.72	ECG	0.37
	SPSS	0.35	PubMed	1.95	PubMed	0.52	OMIM	0.24
	OMIM	0.29	Pfam	1.85	Bioinformatics	0.48	MEDLINE	0.21
	ECG	0.29	Bioinformatics	1.81	Pfam	0.48	ICD	0.17
Methods	R	8.88	R	18.53	R	10.23	SPSS	10.73
	SPSS	8.14	GO	10.84	GenBank	5.84	R	2.95
	GenBank	2.53	BLAST	9.56	BLAST	4.27	Stata	2.11
	BLAST	1.59	GenBank	7.14	GO	3.48	PubMed	1.08
	GraphPad P.	1.57	GEO	7.11	SPSS	3.2	GenBank	0.81
	Stata	1.45	PDB	5.4	GEO	2.58	GraphPad P.	0.8
	SMART	1.4	KEGG	4.85	PDB	2.32	MS Excel	0.73
	GO	1.13	ClustalW	3.84	ClustalW	2.16	ICD	0.71
	GEO	1.08	Ensembl	3.73	LSM	1.51	MEDLINE	0.67
	PDB	1.06	Bioconductor	3.65	KEGG	1.41	PRISM	0.62
Results/Discussion	R	3.41	GO	13.79	R	6.18	R	1.54
	GenBank	1.52	R	10.88	GO	4.36	SPSS	0.48
	GO	1.4	BLAST	8.16	GenBank	3.88	GenBank	0.45
	BLAST	1.22	GenBank	5.44	BLAST	3.6	Effective	0.35
	PDB	0.82	KEGG	5.13	PDB	1.74	PubMed	0.35
	Cluster	0.55	PDB	4.18	KEGG	1.48	GO	0.34
	KEGG	0.54	Cluster	2.94	Cluster	1.2	Healthcare	0.34
	SPSS	0.36	GEO	2.59	GEO	0.91	ECG	0.32
	GEO	0.36	Ensembl	2.57	Ensembl	0.89	ECG	0.3
	PubMed	0.35	Pfam	2.24	Pfam	0.82	BLAST	0.26
Conclusion	R	0.35	GO	2.5	R	0.71	SPSS	0.43
	ClinicalTrials	0.2	R	2.03	GO	0.61	ClinicalTrials	0.17
	SPSS	0.19	BLAST	0.89	BLAST	0.24	R	0.17
	GO	0.14	Bioinformatics	0.71	Bioinformatics	0.19	Healthcare	0.15
	Effective	0.1	KEGG	0.7	GenBank	0.19	Effective	0.15
	PDB	0.07	PDB	0.58	PDB	0.18	ECG	0.07
	PubMed	0.07	GenBank	0.44	KEGG	0.16	ECG	0.07
	GenBank	0.07	Bioconductor	0.44	Bioconductor	0.11	PubMed	0.06
	BLAST	0.06	PubMed	0.36	PubMed	0.09	ICD	0.05
	ECG	0.06	Ensembl	0.33	Ensembl	0.08	water	0.05
